# Supplementary material for: SHANK3 Co-ordinately Regulates Autophagy and Apoptosis in Myocardial Infarction
Source: Front Physiol. 2020 Aug 25;11:1082. doi: 10.3389/fphys.2020.01082 (PMC7477314; doi:10.3389/fphys.2020.01082)
Supplement: Supplementary file 3 [file Data_Sheet_1.CSV]

Samples	1419137_at
3T3-L1.1	7.965
3T3-L1.2	7.965
B-cells_GL7_negative_KLH.1	7.965
B-cells_GL7_negative_KLH.2	9.279
B-cells_GL7_positive_Alum.1	7.965
B-cells_GL7_positive_Alum.2	7.965
B-cells_GL7_positive_KLH.1	7.965
B-cells_GL7_positive_KLH.2	10.802
B-cells_GL7_negative_Alum.1	4.636
B-cells_GL7_negative_Alum.2	4.823
B-cells_marginal_zone.1	7.965
B-cells_marginal_zone.2	7.965
Baf3.1	5.857
Baf3.2	7.965
C2C12.1	4.823
C2C12.2	7.843
C3H_10T1_2.1	7.965
C3H_10T1_2.2	6.223
MEF.1	10.066
NK_cells.1	16.278
NK_cells.2	7.703
RAW_264_7.1	9.527
RAW_264_7.2	7.161
T-cells_CD4+.1	7.102
T-cells_CD4+.2	7.965
T-cells_CD8+.1	10.066
T-cells_CD8+.2	7.431
T-cells_foxP3+.1	7.965
T-cells_foxP3+.2	4.823
Adipose_brown.1	347.616
Adipose_brown.2	396.254
Adipose_white.1	100.047
Adipose_white.2	81.97
Adrenal_gland.1	251.068
Adrenal_gland.2	249.542
Amygdala.1	639.381
Amygdala.2	708.88
Bladder.1	37.941
Bladder.2	56.601
Bone.1	40.507
Bone.2	31.068
Bone_marrow.1	45.136
Bone_marrow.2	54.382
Cerebellum.1	1718.987
Cerebellum.2	1640.63
Cerebral_cortex.1	1141.478
Cerebral_cortex.2	1066.567
Cerebral_cortex_prefrontal.1	1045.049
Cerebral_cortex_prefrontal.2	868.084
Ciliary_bodies.1	53.124
Ciliary_bodies.2	43.43
Common_myeloid_progenitor.1	50.999
Common_myeloid_progenitor.2	40.832
Cornea.1	19.152
Cornea.2	7.965
Dendritic_cells_lymphoid_CD8a+.1	16.278
Dendritic_cells_lymphoid_CD8a+.2	4.823
Dendritic_cells_myeloid_CD8a-.1	7.965
Dendritic_cells_myeloid_CD8a-.2	7.965
Dendritic_plasmacytoid_B220+.1	12.282
Dendritic_plasmacytoid_B220+.2	7.965
Dorsal_root_ganglia.1	52.572
Dorsal_root_ganglia.2	99.765
Dorsal_striatum.1	1647.014
Dorsal_striatum.2	2067.476
Embryonic_stem_line_Bruce4_p13.1	7.965
Embryonic_stem_line_Bruce4_p13.2	14.88
Embryonic_stem_line_V26_2_p16.1	20.68
Embryonic_stem_line_V26_2_p16.2	43.737
Epidermis.1	50.152
Epidermis.2	31.315
Eyecup.1	141.095
Eyecup.2	528.708
Follicular_B-cells.1	7.336
Follicular_B-cells.2	8.079
Granulo_mono_progenitor.1	7.965
Granulo_mono_progenitor.2	11.755
Granulocytes_mac1+gr1+.1	7.965
Granulocytes_mac1+gr1+.2	7.965
Heart.1	544.948
Heart.2	751.179
Hippocampus.1	1634.71
Hippocampus.2	1757.907
Hypothalamus.1	340.094
Hypothalamus.2	355.572
Intestine_large.1	19.835
Intestine_large.2	13.64
Intestine_small.1	18.255
Intestine_small.2	15.661
Iris.1	16.278
Iris.2	37.524
Kidney.1	99.945
Kidney.2	101.24
Lacrimal_gland.1	35.51
Lacrimal_gland.2	16.278
Lens.1	10.066
Lens.2	7.965
Liver.1	20.105
Liver.2	14.591
Lung.1	1431.784
Lung.2	1139.964
Lymph_nodes.1	138.42
Lymph_nodes.2	97.869
MIMCD-3.1	7.965
MIMCD-3.2	4.823
Macrophage_bone_marrow_0hr.1	7.965
Macrophage_bone_marrow_0hr.2	10.066
Macrophage_bone_marrow_24h_LPS.1	7.832
Macrophage_bone_marrow_24h_LPS.2	7.965
Macrophage_bone_marrow_2hr_LPS.1	7.965
Macrophage_bone_marrow_2hr_LPS.2	12.416
Macrophage_bone_marrow_6hr_LPS.1	10.066
Macrophage_bone_marrow_6hr_LPS.2	7.195
Macrophage_peri_LPS_thio_0hrs.1	10.617
Macrophage_peri_LPS_thio_0hrs.2	10.523
Macrophage_peri_LPS_thio_1hrs.1	11.457
Macrophage_peri_LPS_thio_1hrs.2	11.403
Macrophage_peri_LPS_thio_7hrs.1	13.795
Macrophage_peri_LPS_thio_7hrs.2	7.965
Mammary_gland__lact.1	67.41
Mammary_gland__lact.2	80.993
Mammary_gland_non-lactating.1	181.005
Mammary_gland_non-lactating.2	239.296
Mast_cells.1	49.481
Mast_cells.2	27.502
Mast_cells_IgE.1	109.974
Mast_cells_IgE.2	24.934
Mast_cells_IgE+antigen_1hr.1	53.471
Mast_cells_IgE+antigen_1hr.2	63.029
Mast_cells_IgE+antigen_6hr.1	47.055
Mast_cells_IgE+antigen_6hr.2	32.694
Mega_erythrocyte_progenitor.1	274.688
Mega_erythrocyte_progenitor.2	190.718
Microglia.1	10.341
Microglia.2	7.965
Min6.1	10.066
Min6.2	7.965
Neuro2a.1	7.174
Neuro2a.2	4.823
Nih_3T3.1	7.965
Nih_3T3.2	8.281
Nucleus_accumbens.1	2117.762
Nucleus_accumbens.2	2301.87
Olfactory_bulb.1	515.948
Olfactory_bulb.2	545.2
Osteoblast_day14.1	19.765
Osteoblast_day14.2	18.598
Osteoblast_day21.1	16.278
Osteoblast_day21.2	21.177
Osteoblast_day5.1	27.009
Osteoblast_day5.2	25.155
Osteoclasts.1	7.965
Osteoclasts.2	8.329
Ovary.1	91.471
Ovary.2	73.485
Pancreas.1	98.584
Pancreas.2	57.241
Pituitary.1	171.263
Pituitary.2	158.499
Placenta.1	24.669
Placenta.2	20.2
Prostate.1	33.89
Prostate.2	16.278
Retina.1	51.565
Retina.2	29.024
Retinal_pigment_epithelium.1	7.965
Retinal_pigment_epithelium.2	7.965
Salivary_gland.1	7.965
Salivary_gland.2	7.965
Skeletal_muscle.1	246.566
Skeletal_muscle.2	211.204
Spinal_cord.1	258.159
Spinal_cord.2	265.833
Spleen.1	82.788
Spleen.2	105.367
Stem_cells__HSC.1	78.342
Stem_cells__HSC.2	62.833
Stomach.1	34.723
Stomach.2	40.621
Testis.1	8.097
Testis.2	7.965
Thymocyte_DP_CD4+CD8+.1	7.965
Thymocyte_DP_CD4+CD8+.2	7.965
Thymocyte_SP_CD4+.1	7.965
Thymocyte_SP_CD4+.2	9.066
Thymocyte_SP_CD8+.1	7.965
Thymocyte_SP_CD8+.2	7.965
Umbilical_cord.1	24.669
Umbilical_cord.2	32.148
Uterus.1	94.852
Uterus.2	66.373
